# Supplementary material for: S100A10 Promotes Pancreatic Ductal Adenocarcinoma Cells Proliferation, Migration and Adhesion through JNK/LAMB3-LAMC2 Axis
Source: Cancers (Basel). 2022 Dec 29;15(1):202. doi: 10.3390/cancers15010202 (PMC9818352; doi:10.3390/cancers15010202)
Supplement: Supplementary file 1 [file cancers-15-00202-s001.zip]

Archive with 2 entries (2 files):
- Figure S1-7(Proofread).pdf
- Table S1-5 (Proofread).pdf
